# Supplementary material for: Cytostatic Effects of Polyethyleneimine Surfaces on the Mesenchymal Stromal Cell Cycle
Source: Polymers (Basel). 2022 Jun 29;14(13):2643. doi: 10.3390/polym14132643 (PMC9269326; doi:10.3390/polym14132643)
Supplement: Supplementary file 1 [file polymers-14-02643-s001.zip]

Archive with 1 entries (1 files):
- polymers-1731995-supplementary.pdf
